# Supplementary material for: Human intestinal organoids from Cronkhite-Canada syndrome patients reveal link between serotonin and proliferation
Source: J Clin Invest. 2023 Nov 1;133(21):e166884. doi: 10.1172/JCI166884 (PMC10617781; doi:10.1172/JCI166884)
Supplement: Supporting data values [file jci-133-166884-s066.xlsx]

## Sheet: Figure 1B
Non-CCS	CCS
62.45	141.56
91.55	176.16
69.68	256.46
73.88	219.29
77.39	130.99
64.08	143.61
78.99	149.84
90.77	113.12
82.1	119.13
72.08	107.73
75.35	122.04
71.26	124.4
85.44	121.56
69.03	158.71
67.61	181.91
62.82	156.42
71.93	173.71
69.48	170.27
54.38	175.24
77.93	134.89
72.15	111.36
47.63	106.68
50.5	227.38
121.59	107.08
78.95	131.25
95.43	123.14
62.45	141.56
91.55	176.16
69.68	256.46
73.88	219.29
77.39	130.99
64.08	143.61
78.99	149.84
90.77	113.12
82.1	119.13
72.08	107.73
75.35	122.04
71.26	124.4
85.44	121.56
69.03	158.71
67.61	181.91
62.82	156.42
71.93	173.71
69.48	170.27
54.38	175.24
77.93	134.89
72.15	111.36
47.63	106.68
50.5	227.38
121.59	107.08
78.95	131.25
95.43	123.14

## Sheet: Figure 1C
CHGA			MUC2			LYZ
Non-CCS	CCS		Non-CCS	CCS		Non-CCS	CCS
1	0		15	1		1	1
1	0		20	2		1	0
0	0		35	1		1	0
2	0		16	1		1	0
1	0		18	1		1	2
0	0		17	3		1	1
0	2		22	2		0	1
0	5		23	3		0	0
1	1		24	1		0	0
1	1		25	0		0	0
1	2		27	0		0	0
3	1		35	0		0	0
0	2		32	0		0	0
0	2		33	0		0	0
0	1		38	0		0	1
0	1		42	0		0	1
0	2		17	0		0	0
0	2		18	0		0	0
0	1		19	0		0	0
0	1		21	0		0	0
1	1		22	0		0	1
0	2		25	0		0	1
0	5		26	0		0	1
0	4		27	0		0	1
0	2		28	0		0	0
0	1		29	0		0	0
0	1		30	0		0	0
0	2		31	0		0	0
0	2		32	0		0	0
0	7		33	0		0	2
0	2		34	0		0	2
1	1		35	0		0	0
2	1		36	0		0	0
1	1		37	0		0	0
1	2		38	0		0	0
1	1		39	0		0	1
1	2		22	0		0	0
0	0		23	0		0	1
0	0		24	0		0	0
0	0		25	0		0	1
0	0		26	0		0	0
0	0		27	0		0	0
0	0		28	0		0	0
0	0		29	0		0	0
0	0		30	0		0	0
0	0		16	0		0	0
0	0		15	0		0	1
0	0		17	0		0	0
0	0		18	0		0	0
0	0		15	0		0	0

## Sheet: Figure 2B
Colon			Ileum
Healthy	CCS		Healthy	CCS
4.4	9.2		14.8	27.2
3.5	8.3		15.9	28
3.3	8.6		15.4	26.4

## Sheet: Figure 2C
Colon			Ileum
Non-CCS	CCS		Non-CCS	CCS
1.2	6.5		0.4	5.2
1.4	5.5		0.3	5.8
2.2	5.8		0.4	6.5

## Sheet: Figure 2D
Colon				Ileum
	Uniform	Non-Uniform			Uniform	Non-Uniform
Non-CCS	91	8		Non-CCS	64	35
CCS	65	34		CCS	54	45

## Sheet: Figure 3B
	Uniform	Non-Uniform
-DOX	93	6
+DOX	56	43

## Sheet: Figure 3C
-DOX	+DOX
1.9	41
2.4	27.5
2.7	26.8
1.8	29.2
2	34.4

## Sheet: Figure 3D
(-)DOX	(+)DOX
1.9	6.7
2.4	6.8
2.7	6.3
1.8	6.4

## Sheet: Figure 3F
0μg/mL	0.1μg/mL	0.5μg/mL	1μg/mL
1	2.8	4.8	7.2
1.9	3.7	3.5	6.7
2.4	2.4	3.8	6.8

## Sheet: Figure 4D
	NGN3	CCS	CCS - Colon	CCS Ileum
ACPP	1.54	2.78	3.17	3.17
B3GNT6	2.66	3.08	3.39	3.89
BAMBI	2.7	1.65	1.29	3.42
BEST4	4.16	3.64	9.06	5.22
C4orf48	0.88	2.1	1.96	2.94
C9orf152	1.42	4.33	3.95	4.88
CA7	3.19	3.07	4.51	3.75
CAPN9	1.61	2.34	2.46	3.43
CHGA	14.11	4.39	8.76	3.83
CKB	1.87	4.1	6.29	2.49
CLCA1	8.62	2.14	8.88	3.56
CLIC6	0.74	1.51	2.78	2.27
FBXL15	0.72	1.37	1.07	2.23
FCGBP	2.8	3.14	3.64	3.49
FMOD	1.99	3.45	4.07	4.02
FOXA2	2.35	2.98	3.49	2.32
GFI1	3.11	3.91	4.09	3.7
GLIPR2	1.93	2.76	2.79	3.16
HAVCR1	1.67	3.73	5.09	8.11
HEPACAM2	12.24	3.53	7.19	3.47
HES4	1.44	1.77	1.29	2.71
HK1	0.92	2.38	2.74	2.47
IFI27	0.93	2	2.11	1.71
IFI27L2	0.68	1.95	1.49	2.19
INSM1	12.6	3.58	8.45	4
ITLN1	4.98	3.67	4.92	4.57
KCNMA1	3.51	2.51	2.19	3.7
KIAA1324	7.95	2.46	4.38	2.91
LIMCH1	1.63	2.61	6.17	1.91
LIN7A	6.32	11.27	18.08	10.98
LRRC26	2.31	2.43	6.95	3.24
MUC4	1.74	2.73	2.71	4.04
NEURL1	8.14	3.03	5.24	3.76
NPDC1	0.94	1.17	0.81	1.77
NTN1	1.94	4.05	3.23	5.48
PEG10	1.83	9.21	7.99	10.39
PPP1R3C	4.87	4.96	4.57	6.18
PTMS	0.84	1.26	0.75	1.75
RAP1GAP	1.49	1.42	0.93	1.89
RASD1	6.95	2.88	2.29	4.05
SCAND1	0.81	1.64	1.35	2.28
SCN5A	1.55	3.28	5.26	3.47
SLC29A4	4.04	1.64	4.6	2.51
SLCO4C1	2.01	2.45	2.08	3.82
SPDEF	1.48	3.76	3.11	4.82
SPIB	7.1	2.41	4.05	2.21
SPINK4	11.59	3.48	3.99	4.13
SSTR1	1.46	2.96	2.06	5.02
STARD10	2.11	1.31	1.01	1.85
STC2	2.63	2.08	1.52	3.17
TGFB1	0.94	2.3	2.7	5.04
TMEM97	0.62	2.04	2.48	2.01
TOX	4.14	2.46	7.41	2.43
TPH1	11.06	3.42	7.81	3.09
TUSC3	1.65	9.65	9.47	10.33
UBXN10	2.03	2.3	2.05	3.03
WNK4	3.52	1.82	1.57	2.56
ZBTB10	5.42	3.01	3.77	3.53

[truncated: 18 more sheets: Figure 4E, Figure 4F, Figure 5B, Figure 5D, Figure 6B, Figure 6D, Supp. Figure 2B, Supp. Figure 2C, Supp. Figure 2E, Supp. Figure 2F, Supp. Figure 3B, Supp. Figure 3C, Supp. Figure 7A, Supp. Figure 7B, Supp. Figure 8A, Supp. Figure 10B, Supp. Figure 10C, Supp. Figure 10D]
